# Supplementary material for: Blinded two-phase evaluation of large language models in complex cardiac surgery: task-specific performance and human-AI collaboration
Source: Front Digit Health. 2026 May 29;8:1769467. doi: 10.3389/fdgth.2026.1769467 (PMC13260534; doi:10.3389/fdgth.2026.1769467)
Supplement: Supplementary file 2 [file Table2.xlsx]

## Sheet: Clinical_Scenario
Scenario	Clinical tasks	Suggested Answer	GPT-4 (answer)	O1 (answer)	O3-mini-high (answer)	DeepSeek-R1 (answer)	Llama3-OpenBioLLM-70B (answer)
Two patients are in the ICU following cardiac surgery. Due to resource limitations, pulmonary artery catheters are not available for direct cardiac output measurement. However, it is essential to estimate their cardiac output using alternative methods. By applying the Fick principle, which relies on oxygen consumption, arterial oxygen saturation (SaO2), central venous oxygen saturation (ScvO2 ≈ S…	Please calculate the cardiac output (CO) for both patients using the Fick principle. Based on the results, determine if their CO falls within the normal range.	Fick Principle Formula The Fick principle formula for cardiac output (CO) is as follows: CO = VO2 / (CaO2 - CvO2) Where: - CO: Cardiac Output (in liters per minute) - VO2: Oxygen consumption (in mL/min), adjusted based on body surface area (BSA) and age. - CaO2: Arterial oxygen content (mL O2/dL) - CvO2: Venous oxygen content (mL O2/dL) - Hgb: Hemoglobin concentration (g/dL) - SaO₂: Arterial oxyg…	To calculate the cardiac output (CO) for both patients using the Fick principle, we'll follow these steps: 1. Estimate Oxygen Consumption (VO2): Standard values or specific calculations based on body surface area (BSA) can be used. A common approach for resting adults uses an estimate of 3.5 mL/kg/min. 2. Calculate Arterial (CaO2) and Venous (CvO2) Oxygen Content: This can be simplified to: O2 co…	Answer Explanation and Step-by-Step Calculation The Fick principle states: Cardiac Output (CO) = VO2 / (CaO2 - CvO2), where: - VO2 is the total body oxygen consumption (mL O2/min). - CaO2 is the arterial oxygen content (mL O2 per dL of blood). - CvO2 is the venous (or central venous) oxygen content (mL O2 per dL of blood). In many bedside calculations, we use simplified formulas and typical estim…	"Patient 1: 48‐year‐old Male 1. Calculate BSA: BSA ≈ √[(178 cm × 90 kg) / 3600] ≈ √(4.45) ≈ 2.11 m² 2. Estimate VO₂: VO₂ ≈ 125 mL/min/m² × 2.11 m² ≈ 264 mL/min 3. Determine the Oxygen Content Difference: ΔO₂ = 1.34 × 13 g/dL × (0.99 – 0.70) ≈ 1.34 × 13 × 0.29 ≈ 5.05 mL/dL Convert to mL/L: 5.05 × 10 ≈ 50.5 mL/L 4. Calculate Cardiac Output: CO = VO₂ ÷ ΔO₂ ≈ 264 mL/min ÷ 50.5 mL/L ≈ 5.2 L/min Interp…	Cardiac Output Calculation Using Fick Principle The Fick principle states: CO (L/min) = VO2 (mL/min) / [1.36 x Hgb (g/dL) x (SaO2 - ScvO2) x 10] Assumptions: Oxygen consumption (VO2) = 125 mL/min/m^2 x BSA (m^2). ScvO2 is approximately equal to SvO2. Patient 1: 48-Year-Old Male BSA (DuBois formula): BSA = 0.007184 x (177.8 cm)^0.725 x (90 kg)^0.425 ≈ 2.08 m^2 Oxygen Consumption (VO2): VO2 = 125 m…	To estimate the cardiac output (CO) for both patients using the Fick principle, we need to calculate the oxygen consumption (VO2) and then use the formula: CO = VO2 / (Hgb * SaO2 - Hgb * ScvO2) For the 48-year-old male: VO2 can be estimated using the formula: VO2 = 10 * (weight in kg) * (height in meters) VO2 = 10 * 90 * 1.78 (since 5'10" = 1.78 meters) VO2 = 1609.2 ml/min Now, we can calculate t…
A 72-year-old male patient has recently undergone coronary artery bypass graft (CABG) surgery. After extubation, an arterial blood gas (ABG) analysis is conducted to assess the patient’s postoperative acid-base balance and respiratory status. The following ABG values are obtained: - pH: 7.32 - PaCO2: 34 mmHg - HCO3-: 20 mEq/L - PaO2: 92 mmHg - SaO2: 94%	Based on the provided ABG results, what is the primary acid-base disturbance in this patient? Is there any evidence of compensation, and if so, is it complete or partial?	Metabolic acidosis with partial respiratory compensation 1. Step 1: Identify the Primary Disorder - The pH of 7.32 suggests acidosis (normal pH is 7.35-7.45). - The HCO3- level is 20 mEq/L, which is slightly below the normal range (22-26 mEq/L). This points toward primary metabolic acidosis as the cause of the acidosis. 2. Step 2: Evaluate Compensation - The PaCO2is 34 mmHg, which is within the l…	Based on the provided arterial blood gas (ABG) results for the 72-year-old male patient post-coronary artery bypass graft (CABG) surgery, the primary acid-base disturbance and compensation status are as follows: 1. pH: 7.32 – This value is below the normal physiological range of 7.35 to 7.45, indicating an acidotic state. 2. PaCO2: 34 mmHg – This value is slightly below the normal range of 35 to …	The primary acid-base disturbance is metabolic acidosis, indicated by the low pH value (7.32) and decreased bicarbonate level (20 mEq/L). The PaCO2 of 34 mmHg is slightly below normal, reflecting respiratory compensation (increased ventilation to lower CO2). However, because the pH is still below the normal range (7.35–7.45), this compensation is partial, not complete. In other words, the body is…	The ABG shows a primary metabolic acidosis. The low pH (7.32) combined with a decreased bicarbonate (HCO₃⁻ of 20 mEq/L) points to metabolic acidosis. The reduced PaCO₂ of 34 mmHg indicates that the patient is hyperventilating to compensate. However, since the pH remains below normal, this respiratory compensation is only partial.	The primary acid-base disturbance is metabolic acidosis, supported by: pH 7.32 (acidemia) HCO3- 20 mEq/L (low), indicating a metabolic process. Compensation Analysis: PaCO2 34 mmHg (low) reflects respiratory compensation. Using Winter's formula to assess adequacy: Expected PaCO2 = (1.5 x HCO3-) + 8 ± 2 = (1.5 x 20) + 8 = 38 ± 2 → Predicted range = 36–40 mmHg. Observed PaCO2 (34 mmHg) is below the…	Based on the provided ABG results, the primary acid-base disturbance in this patient is respiratory acidosis. The low pH value of 7.32 indicates acidemia, and the decreased PaCO2 value of 34 mmHg suggests hypoventilation as the cause. To determine if there is any evidence of compensation, we need to analyze the HCO3- level. In respiratory acidosis, the expected compensatory response is an increas…
A 69-year-old female patient, with a history of percutaneous coronary intervention (PCI) two years ago, presents to the emergency department reporting palpitations, weakness, fatigue, nausea, and dizziness. Upon physical examination, the patient is noted to be cold, clammy, and diaphoretic. Initial vital signs include blood pressure 82/60 mmHg (mean arterial pressure 67 mmHg), heart rate 168 beat…	How does the hemodynamic profile correlate with the need for IABP therapy, and what key parameters should be monitored to assess whether the milrinone infusion can be safely discontinued?	The patient suffered an anterolateral STEMI, leading to cardiogenic shock. This condition was primarily due to a 95% occlusion of the left main coronary artery, evidenced by the ST-segment elevation in leads V2 to V6, I, and aVL. The hemodynamic profile revealed elevated SVR (2550 dynes/sec/cm-5) and a low cardiac index (1.8 L/min/m²). IABP therapy was initiated to provide afterload reduction, im…	The hemodynamic profile of the patient after emergent three-vessel coronary artery bypass grafting (CABG) clearly necessitates the use of intra-aortic balloon pump (IABP) therapy. This patient is experiencing severe cardiac dysfunction, highlighted by key parameters such as low cardiac index (CI), high systemic vascular resistance (SVR), and elevated pulmonary capillary wedge pressure (PCWP). Eac…	1. Correlation of the Hemodynamic Profile with the Need for IABP Therapy Postoperatively, the patient’s hemodynamics are consistent with a low cardiac output state or residual cardiogenic shock, even after surgical revascularization. Key indicators include: - Low Mean Arterial Pressure (MAP): The current blood pressure of 82/50 mmHg (MAP approximately 61 mmHg) is below the optimal threshold for a…	The patient’s preoperative and postoperative hemodynamics are indicative of profound cardiogenic shock. Initially, the markedly low cardiac index (1.8 L/min/m²), elevated filling pressures (PCWP 23 mmHg, CVP 12 mmHg), and hypotension confirmed that the myocardium was severely compromised. In this setting, the IABP was critical because it reduces left ventricular afterload and augments diastolic p…	Hemodynamic Correlation with IABP Therapy The patient’s hemodynamic profile demonstrates cardiogenic shock due to acute left main occlusion and STEMI, characterized by: Low cardiac index (CI 1.8 L/min/m^2): Reflects inadequate systemic perfusion, necessitating mechanical support to augment output. Elevated SVR (2550 dynes/sec/cm^-5): Compensatory vasoconstriction increases myocardial oxygen deman…	The hemodynamic profile of the patient, including low mean arterial pressure (MAP) and cardiac index (CI), along with high systemic vascular resistance (SVR), indicates inadequate cardiac output and poor tissue perfusion. These findings suggest the need for intra-aortic balloon pump (IABP) therapy to improve hemodynamics and support the circulation. To assess whether the milrinone infusion can be…
A 62-year-old male patient with a history of hypertension, diabetes mellitus, and hyperlipidemia underwent a second on-pump, three-vessel coronary artery bypass graft (CABG) procedure. The bypass was performed on the left anterior descending artery and the right proximal coronary artery. During the closing of the chest, the patient was on infusions of epinephrine, insulin, milrinone, and propofol…	What is the most likely cause of this hypotensive event, and what risk factors may have contributed to the development of this condition? Additionally, should the use of nitric oxide be considered as a potential part of the management plan in this case? Provide a rationale for your decision.	The most likely cause of the hypotensive event is a protamine reaction, a known complication following the administration of protamine. Risk factors for this type of reaction include the patient's history of insulin-dependent diabetes mellitus. This patient was likely using NPH insulin (Neutral Protamine Hagedorn), which contains protamine as part of its formulation. Repeated exposure to protamin…	The most likely cause of the hypotensive event in the described scenario is an anaphylactic reaction to protamine. Protamine sulfate, used to reverse the anticoagulant effects of heparin during cardiac surgeries, is a known allergen that can trigger reactions ranging from mild hypersensitivity to severe anaphylaxis. The timing of the event—immediately after protamine administration—and the sympto…	The clinical presentation of acute-onset angioedema (face and neck swelling) and severe hypotension immediately after protamine administration is highly suggestive of a protamine-induced anaphylactic (or anaphylactoid) reaction. 1. Most Likely Cause of the Hypotensive Event Protamine-Related Anaphylaxis/Anaphylactoid Reaction - Sudden onset of hypotension and angioedema following protamine is cha…	The most likely cause of the hypotensive event is a protamine-induced anaphylactoid reaction. When protamine is administered to reverse heparin, it can trigger a massive histamine release and complement activation, leading to systemic vasodilation, increased vascular permeability (resulting in capillary leak), and angioedema—as observed by the facial and neck swelling. Contributing Risk Factors: …	1. Most Likely Cause: The hypotensive event with angioedema is most likely due to protamine-induced anaphylaxis, either IgE-mediated (true allergy) or an anaphylactoid (non-immune) reaction. The close timing between protamine administration and the onset of symptoms (angioedema, hypotension within minutes) strongly supports this diagnosis. Protamine triggers systemic vasodilation, capillary leak,…	The most likely cause of the hypotensive event after the administration of protamine is an anaphylactoid reaction. This reaction can manifest as angioedema and hypotension, which occurred in this patient. Risk factors that may have contributed to the development of this condition include a history of hypertension, diabetes mellitus, and hyperlipidemia. These underlying conditions may increase the…
A 64-year-old female patient with a history of Class III angina sustained a non–ST-elevation myocardial infarction (NSTEMI). Angiography revealed three-vessel disease, and her left ventricular ejection fraction (LVEF) was measured at 48%. The patient underwent on-pump coronary artery bypass grafting (CABG), which included the use of the left internal thoracic artery for grafting the left anterior…	What is the most likely cause of the patient’s persistent hypotension? Additionally, what additional therapies can be considered to complement the norepinephrine infusion?	The most likely cause of the patient’s persistent hypotension is vasodilatory (vasoplegic) shock, a known complication following cardiopulmonary bypass (CPB). CPB triggers an inflammatory response, releasing mediators that cause widespread vasodilation. This type of shock is typically characterized by a normal or elevated cardiac output (CO), low mean arterial pressure (MAP), and low SVR, as seen…	The patient’s persistent hypotension and tachycardia after undergoing on-pump coronary artery bypass grafting (CABG) are likely due to a combination of low cardiac output syndrome (LCOS) and vasoplegic syndrome. This interpretation is based on several key hemodynamic measurements: the systemic vascular resistance (SVR) is notably low at 710 dyne/sec/cm^(-5), which suggests vasoplegia, and despite…	The most likely cause of this patient’s persistent hypotension is vasoplegic syndrome (vasodilatory shock), a well-known complication after cardiopulmonary bypass. Despite having a near-normal cardiac index (2.8 L/min/m²) and adequate filling pressures (PCWP 9 mmHg, CVP 4 mmHg), her systemic vascular resistance is profoundly low (SVR 710 dyn sec/cm⁵), resulting in hypotension refractory to high-d…	The patient’s persistent hypotension is most consistent with vasoplegic syndrome—a form of distributive shock seen after cardiopulmonary bypass. The inflammatory response triggered by CPB leads to excessive production of nitric oxide and other mediators, causing profound systemic vasodilation. This is evidenced by her low systemic vascular resistance (710 dyne·sec/cm⁻⁵) and low filling pressures …	Most Likely Cause of Persistent Hypotension: The patient’s hemodynamic profile is classic for vasoplegic syndrome, a distributive shock caused by systemic inflammation and endothelial dysfunction following cardiopulmonary bypass (CPB). Key supporting features: Low SVR (710 dyne/sec/cm^-5) despite norepinephrine infusion. Normal cardiac index (2.8 L/min/m^2), ruling out primary cardiogenic shock. …	Based on the clinical scenario provided, the most likely cause of the patient's persistent hypotension after coronary artery bypass grafting (CABG) surgery is cardiogenic shock. Cardiogenic shock occurs when the heart is unable to pump enough blood to meet the body's demands, leading to inadequate organ perfusion and tissue oxygenation. In this case, the patient had a non–ST-elevation myocardial …
A 60-year-old male patient is admitted to the cardiothoracic ICU immediately after undergoing a heart transplantation. His medical history includes a myocardial infarction, heart failure with a left ventricular ejection fraction (LVEF) of 19%, and peripheral vascular disease. After an initially uneventful recovery, the patient is discharged from the ICU on postoperative day 2 and transferred to t…	What is the most likely etiology of this complete heart block? How would you manage this patient’s complete heart block in the immediate postoperative period?	The most likely etiology of the complete heart block in this patient is injury to the conduction system during the transplantation procedure, which is a recognized complication in the early postoperative period following heart transplantation. This could be due to inflammation in the donor heart, or potential rejection. Management of a complete heart block in the immediate postoperative period ty…	The most likely etiology of complete heart block in this 60-year-old patient following a heart transplantation is surgical trauma to the cardiac conduction system. The surgery involves manipulation and potential injury to key conduction system structures such as the sinoatrial node, atrioventricular node, and the bundle branches. Other potential causes could include ischemic damage due to prolong…	Etiology: On postoperative day 3 following heart transplantation, the most likely cause of new-onset complete heart block is transient surgical or ischemic injury to the donor heart's conduction system—often related to edema, local inflammation, or suture-line trauma near the AV node. Although other mechanisms such as acute rejection can cause conduction disturbances, the timing (day 3) and typic…	The most likely etiology is iatrogenic injury to the conduction system during the transplantation. In heart transplants—particularly when using a biatrial anastomosis—the surgical suturing can inadvertently damage the donor atrioventricular (AV) node or adjacent conduction tissue. This injury may be compounded by reperfusion injury and local edema in the early postoperative period. For immediate …	Most Likely Etiology: The complete heart block is most likely due to surgical trauma or localized edema involving the donor heart's atrioventricular (AV) node or proximal conduction system. During orthotopic heart transplantation, the atrial anastomosis (particularly near the donor right atrial cuff) risks mechanical injury or compression of the AV node or bundle of His. Ischemia-reperfusion inju…	The most likely etiology of this complete heart block is surgical trauma to the atrioventricular (AV) node during the heart transplantation procedure. To manage this patient's complete heart block in the immediate postoperative period, the following steps should be taken: 1. Verify the diagnosis: Confirm the presence of a complete heart block by reviewing the electrocardiogram (ECG) and assessing…
A 5-year-old male patient with a history of tetralogy of Fallot underwent corrective surgery with a transannular RVOT patch placement. Postoperatively, the patient was admitted to the Pediatric Cardiac Intensive Care Unit (PCICU) and initially stabilized on mechanical ventilation with the following settings: FiO2 40%, PEEP 5 cmH2O, and tidal volume of 6 mL/kg. The patient was started on a milrino…	Given the patient's current situation, what medical adjustments should be considered to the patient’s management to address the new clinical changes?	Mechanical Ventilation Adjustments: Reduce PEEP if feasible: Since restrictive RV physiology can be exacerbated by increased intrathoracic pressure, consider reducing PEEP to the lowest level that maintains adequate oxygenation to minimize RV afterload. Optimize FiO2: Increase FiO2 temporarily to 50-60% to improve oxygen delivery, ensuring adequate tissue perfusion while addressing hemodynamic in…	The clinical scenario indicates that the patient is experiencing signs of low cardiac output and compromised perfusion, evident from an increased heart rate, decreased urine output, cooler extremities, and reduced right ventricle (RV) filling. Addressing these issues involves a multifaceted approach: 1. Optimize Ventilatory Support: Reducing the tidal volume back to 6 mL per kg might be beneficia…	This patient is demonstrating signs of a low cardiac output state in the early postoperative period following tetralogy of Fallot repair with a transannular patch. Key indicators include tachycardia (heart rate 150 beats per minute), hypotension (mean arterial pressure approximately 50 mmHg), decreased urine output (0.5 mL per kg per hour), cool extremities, and echocardiographic evidence of redu…	The patient's current deterioration—marked by tachycardia, hypotension, reduced urine output, cool extremities, and decreased RV filling on echo—suggests that the right ventricle is underfilled, likely from a combination of relative hypovolemia and increased intrathoracic pressures (from increasing the tidal volume). Additionally, milrinone’s vasodilatory effects may be contributing to the hypote…	Medical Adjustments to Consider: Volume Optimization: Administer a cautious fluid challenge (5-10 mL per kg crystalloid) to address hypovolemia (evidenced by decreased CVP from 12 to 9 mmHg and reduced RV filling). Monitor echocardiography for improved RV filling and urine output. Rationale: Hypovolemia exacerbates low cardiac output in a post-Tetralogy repair patient with RV dysfunction. However…	Based on the patient's current situation, the following adjustments should be considered to address the new clinical changes: 1. Increase inotropic support: The patient's elevated heart rate and reduced RV filling suggest decreased cardiac output. Increasing the dose of milrinone or adding another inotropic agent, such as dopamine, may help improve myocardial contractility and increase cardiac ou…
A neonate, 3 days old, is diagnosed with a single-ventricle after presenting with signs of cyanosis and tachypnea shortly after birth. Prenatal ultrasounds indicated possible complex congenital heart disease, but a definitive diagnosis was made postnatally via echocardiography, confirming the presence of a functionally single ventricle with a restrictive patent foramen ovale (PFO), a patent ductu…	What is the most likely cause of the neonate’s deterioration, and how would you manage this situation? What diagnostic and monitoring steps should be taken to guide further management?	The most likely cause of the neonate’s deterioration is an imbalance in the Qp: Qs, with excessive pulmonary blood flow (Qp) relative to systemic blood flow (Qs). The increase in oxygen saturation to 90% indicates that more blood is being directed to the lungs, but at the expense of reduced systemic perfusion, as evidenced by the elevated lactate levels, poor urine output, and prolonged capillary…	The clinical presentation and recent developments in this neonate with single-ventricle physiology suggest that the primary issue is an imbalance in pulmonary and systemic blood flow, likely due to increased pulmonary blood flow which is compromising systemic circulation. This scenario, characterized by rising oxygen saturation but accompanied by worsening systemic signs such as increased lactate…	In a single-ventricle neonate, a sudden rise in systemic oxygen saturation (to approximately 90%) accompanied by clinical signs of poor systemic perfusion (increasing lactate, worsening capillary refill, declining urine output) strongly suggests pulmonary overcirculation at the expense of systemic blood flow. In other words, too much blood is being diverted to the lungs (Qp), leaving inadequate b…	The neonate’s deterioration is most consistent with an imbalance in the parallel circulations—specifically, a “ductal steal” phenomenon. In this scenario, the patent ductus arteriosus (PDA), maintained by prostaglandin E1, is permitting excessive pulmonary blood flow at the expense of systemic circulation. Although oxygen saturation has improved (rising to 90%), the trade-off is a significant red…	Most Likely Cause of Deterioration: The neonate’s clinical decline is due to imbalanced systemic-to-pulmonary blood flow (Qp:Qs), favoring excessive pulmonary circulation ("pulmonary steal") at the expense of systemic perfusion. Elevated SpO2 (90%), rising lactate (6 mmol/L), and oliguria reflect increased pulmonary blood flow (via prostaglandin-maintained PDA) and systemic hypoperfusion. The res…	Based on the clinical scenario provided, the most likely cause of the neonate's deterioration is decreased systemic perfusion due to excessive pulmonary blood flow. This is evidenced by the increase in oxygen saturation to 90% but worsening lactate levels and capillary refill time. To manage this situation, the goal is to decrease pulmonary blood flow and increase systemic blood flow. The initial…
A 6-month-old female infant presents to the pediatric cardiology clinic with a history of poor feeding, failure to thrive, and recurrent respiratory infections over the past two months. Her parents report that she becomes easily fatigued during feeds and has recently started showing signs of increased respiratory effort. On physical examination, the infant appears tachypneic with a respiratory ra…	What is the current physiological issue in this infant, and what medical adjustments should be considered to the current medical management?	Current Physiological Issue: - The infant’s condition indicates worsening heart failure due to the large left-to-right shunt through the VSD, resulting in excessive pulmonary blood flow, left ventricular volume overload, and pulmonary edema. The new onset of bilateral interstitial infiltrates and worsening hepatomegaly suggests increased pulmonary congestion and right heart strain. Adjustments to…	The clinical scenario provided indicates that the 6-month-old infant with a large ventricular septal defect (VSD) is showing signs of acute decompensation despite initial medical and supportive interventions. The main physiological issue is the significant left-to-right shunting through the VSD, which has led to volume and pressure overload in the lungs and subsequently the left heart, causing pr…	The infant is experiencing acute decompensated heart failure due to excessive pulmonary overcirculation from her large VSD. The key clinical signs—worsening respiratory distress, declining oxygen saturation despite noninvasive support, increased hepatomegaly, reduced urine output, and persistent pulmonary congestion—reflect the inability of the current regimen (diuretics, afterload reduction, and…	The infant is exhibiting signs of decompensated congestive heart failure secondary to the large VSD. The persistent, excessive left-to-right shunt is leading to volume overload, which in turn is causing pulmonary overcirculation and edema (evidenced by bilateral interstitial infiltrates and hypoxemia) as well as systemic venous congestion (manifested by worsening hepatomegaly and reduced urine ou…	Current Physiological Issue: The infant is in acute decompensated heart failure due to a large hemodynamically significant ventricular septal defect (VSD), characterized by: Pulmonary Overcirculation: Persistent left-to-right shunting worsens pulmonary edema (resulting in increased respiratory distress and interstitial infiltrates). Systemic Hypoperfusion: Reduced cardiac output leads to decrease…	The current physiological issue in this infant is worsening respiratory distress and signs of increased pulmonary congestion despite initial improvement with medical management. This suggests that the current treatment is not adequately addressing the severity of the ventricular septal defect (VSD) and its hemodynamic consequences. To address this issue, the following adjustments should be consid…
A 7-year-old child with a history of hypoplastic left heart syndrome has recently undergone the final stage of palliation with a total cavopulmonary connection (Fontan procedure). The operation involved creating a conduit connecting the inferior vena cava (IVC) directly to the pulmonary arteries. A small fenestration was also created between the conduit and the atrial mass to allow for pressure r…	What are the likely causes of the child's current hemodynamic and respiratory deterioration post-Fontan procedure, and what immediate adjustments should be made to the current management?	Causes of Hemodynamic and Respiratory Deterioration: - Preload Insufficiency: The child’s hemodynamic deterioration is most likely due to inadequate preload. Postoperatively, insufficient fluid resuscitation can result in decreased venous return, limiting the flow through the Fontan circuit. The low central venous pressure (CVP) indicates that intravascular volume may not be sufficient to support…	The clinical deterioration observed in this child post-Fontan procedure can be attributed to a complex interplay of cardiac, respiratory, and possibly systemic factors. Based on the provided clinical information and the analyses from other agents, the likely causes and immediate management adjustments can be outlined as follows: Likely Causes of Deterioration: 1. Worsening Right Ventricular Funct…	This child’s deterioration reflects a multifactorial problem common in the early postoperative period following a Fontan procedure. In essence, the Fontan circulation depends upon (1) low pulmonary vascular resistance (PVR), (2) adequate preload, and (3) preserved ventricular function. Any acute rise in PVR, decrease in ventricular performance, or mechanical obstruction to flow can quickly precip…	Analysis and Likely Causes The child's deterioration is most consistent with a failure of the Fontan circulation due to a combination of the following: - Elevated Pulmonary Vascular Resistance (PVR): The increase in pulmonary artery pressure and the echocardiographic signs of elevated PVR suggest that the high intrathoracic pressures—exacerbated by the current ventilator settings (increased FiO₂ …	The child's deterioration reflects the precarious balance of Fontan physiology, where even minor perturbations in pulmonary vascular resistance (PVR) or ventricular function can lead to rapid decompensation. Below is the structured analysis and management plan: Likely Causes of Deterioration Elevated Pulmonary Vascular Resistance (PVR): - Increased pulmonary artery pressure (PAP measured at 12 mm…	Based on the provided information, the likely causes of the child's current hemodynamic and respiratory deterioration post-Fontan procedure include: 1. Elevated pulmonary vascular resistance (PVR): The increased PAP and decreased flow through the Fontan circuit suggest an increase in PVR, which can impede blood flow to the lungs and compromise oxygenation. 2. Right ventricular dysfunction: The wo…
A 73-year-old male patient, 75 kg, 175 cm, with a history of chronic kidney disease (CKD), underwent transcatheter aortic valve replacement (TAVR) due to severe aortic stenosis. The surgery proceeded without complications, and the patient was extubated after 6 hours in the ICU. However, four hours post-extubation, the patient began to develop progressive respiratory distress, hypotension, and oli…	Considering the arterial blood gas results and elevated lactate levels, what might be the cause of the patient’s metabolic acidosis? How many milliliters of 8.4% sodium bicarbonate solution (1 ampule contains 50 mmol in 50 mL) should be administered to the patient?	The patient’s metabolic acidosis is likely due to a combination of chronic kidney disease (CKD) and tissue hypoperfusion post-surgery, leading to lactic acidosis. Based on the anion gap (AG) of 18 mmol/L, this represents high anion gap metabolic acidosis, often seen after cardiac surgery. To calculate the bicarbonate deficit for this patient: - Bicarbonate deficit (mmol)=0.5×body weight (kg)×base…	The clinical scenario described suggests the patient is experiencing metabolic acidosis primarily due to two likely causes: 1. Lactic Acidosis: The elevated lactate level of 4.0 mmol/L is indicative of lactic acidosis, which is most likely due to tissue hypoperfusion. Given the patient’s postoperative status, respiratory distress, hypotension, and oliguria, it is plausible that reduced tissue per…	1. Cause of the Metabolic Acidosis The patient’s metabolic acidosis is most likely due to lactic acidosis from inadequate tissue perfusion (shock). His hypotension, oliguria, and elevated lactate level (4.0 mmol/L), along with a low ScvO2 (64%), suggest insufficient oxygen delivery and resultant anaerobic metabolism. 2. Amount of 8.4% Sodium Bicarbonate to Administer A standard formula for estima…	Cause of Metabolic Acidosis: The patient’s arterial blood gas profile—with a pH of 7.27, HCO₃⁻ of 20 mmol/L, and an elevated lactate of 4.0 mmol/L—indicates a metabolic acidosis primarily due to lactic acid accumulation. This is most consistent with tissue hypoperfusion after TAVR, as evidenced by hypotension (BP 90/60 mmHg), tachycardia (HR 108 bpm), low central venous oxygen saturation (ScvO₂ o…	1. Cause of Metabolic Acidosis: The patient’s metabolic acidosis is lactic acidosis (type A) secondary to tissue hypoperfusion, likely due to hypovolemic or cardiogenic shock in the post-TAVR setting. Key findings supporting this include: ABG: pH 7.27, bicarbonate (HCO3-) 20 mmol/L, lactate 4.0 mmol/L (normal less than 1.8 mmol/L). Clinical evidence of hypoperfusion: hypotension (90/60 mmHg), tac…	Based on the arterial blood gas results, the patient is experiencing metabolic acidosis with a pH of 7.27 and a base excess (BE) of -4 mmol per liter. The elevated lactate level of 4.0 mmol per liter indicates tissue hypoperfusion and anaerobic metabolism as the likely cause of the metabolic acidosis. To calculate the amount of sodium bicarbonate solution needed for the patient, we can use the fo…
A 65-year-old male patient with a history of chronic obstructive pulmonary disease (COPD) underwent coronary artery bypass grafting (CABG) with the use of cardiopulmonary bypass (CPB). The surgery was uneventful, and the patient was transferred to the ICU on mechanical ventilation with the following initial settings: volume-controlled ventilation (VCV), tidal volume of 6 mL/kg, positive end-expir…	What could be the possible causes of this patient's respiratory deterioration, and what immediate medical measures do you need to take? If the adjustment of current treatment fail to improve the patient's respiratory and hemodynamic status, what alternative management strategies would you consider next?	Possible Causes: - Pulmonary Complications: Atelectasis, pulmonary edema, or pleural effusion. - Ventilator-Associated: High PIP might suggest issues like bronchospasm, pneumothorax, or secretions causing airway obstruction. - Hemodynamic Compromise: Reduced MAP with increased CVP suggests potential right ventricular dysfunction or fluid overload. Medical measures: - Reduce Tidal Volume: If high …	The clinical deterioration of this 65-year-old patient post-CABG surgery seems primarily respiratory in nature, compounded by his underlying COPD and the stress of surgery. Based on the clinical data provided, the potential causes and subsequent management steps can be formulated as follows: Possible Causes of Respiratory Deterioration: 1. Cardiogenic Pulmonary Edema: The elevated CVP and the new…	Postoperative day 1 respiratory deterioration in a CABG patient with preexisting COPD can be multifactorial. Below is a structured approach: 1. Possible Causes of the Respiratory Deterioration a. Atelectasis and Poor Alveolar Recruitment - This is very common in the early postoperative period, especially after cardiac surgery where pain, sedation, and reduced mobility all contribute to incomplete…	Overview This patient’s respiratory decline is likely multifactorial. The interplay of CPB-induced systemic inflammation, underlying COPD, and possible fluid shifts creates a scenario where several mechanisms contribute to the clinical picture. Potential Causes - Acute Lung Injury/ARDS: The inflammatory response from CPB can lead to increased capillary permeability, resulting in noncardiogenic pu…	Possible Causes of Respiratory Deterioration: Acute Respiratory Distress Syndrome (ARDS): Triggered by CPB-induced systemic inflammation or ischemia-reperfusion injury. Supported by bilateral infiltrates, refractory hypoxemia (PaO2/FiO2 ratio = 60/0.6 = 100), and elevated peak inspiratory pressures (PIP). Cardiogenic Pulmonary Edema: Postoperative left ventricular dysfunction or fluid overload (e…	Based on the clinical scenario, the possible causes of this patient's respiratory deterioration post-CABG surgery could be acute respiratory distress syndrome (ARDS), atelectasis, or pulmonary edema. These conditions can lead to increased work of breathing, high peak inspiratory pressures, low SpO2, and bilateral infiltrates on the chest X-ray. Immediate medical measures that need to be taken inc…
A 68-year-old male patient with a history of severe triple-vessel coronary artery disease was scheduled for off-pump coronary artery bypass grafting (OPCABG). He had a reduced left ventricular ejection fraction (LVEF) of 35%, and his preoperative echocardiogram showed mild mitral regurgitation and moderate diastolic dysfunction (E/e' ratio = 18). Preoperatively, he was on beta-blockers, ACE inhib…	What is the most likely cause of the patient's hemodynamic deterioration? What should be the immediate steps to stabilize the patient's hemodynamics?	The cause is mechanical cardiac displacement during OPCABG, leading to severe RV compression and biventricular diastolic dysfunction. The paradoxical septal motion on TEE suggests ventricular interdependence, and the increased CVP relative to the pulmonary artery diastolic pressure indicates compressive syndromes that mimic tamponade physiology. The immediate steps include: - Relieve Mechanical C…	The most likely cause of the patient’s hemodynamic deterioration during the OPCABG is acute right ventricular (RV) dysfunction. This occurred due to the extreme displacement of the heart to access the obtuse marginal artery, which resulted in compression of the RV and subsequent paradoxical septal motion. These mechanical distortions compromised RV filling and function, as evidenced by the increa…	The most likely cause of this patient’s sudden hemodynamic deterioration is mechanical compression of the right ventricle (RV) due to extreme cardiac displacement while exposing the obtuse marginal artery. This "tamponade-like" physiology impairs RV filling and forward cardiac output, explaining the rise in central venous pressure (CVP), the drop in mean arterial pressure (MAP), and the paradoxic…	The hemodynamic collapse is most consistent with mechanical compression of the right ventricle (RV) due to the extreme displacement of the heart during lateral wall exposure. This compression leads to impaired RV filling and reduced preload, which in turn decreases cardiac output. The TEE findings (RV compression, paradoxical septal motion, and new moderate mitral regurgitation) along with the el…	Most Likely Cause of Hemodynamic Deterioration: The patient’s acute hemodynamic collapse is due to right ventricular (RV) failure caused by mechanical compression during extreme cardiac displacement for obtuse marginal artery grafting in OPCABG. Key mechanisms include: RV compression impairing filling and ejection, leading to systemic venous congestion (elevated CVP greater than 18 mmHg). Ventric…	The most likely cause of the patient's hemodynamic deterioration is ventricular interdependence due to excessive cardiac displacement during OPCABG, leading to right ventricular compression and impaired filling. To stabilize the patient's hemodynamics, the following immediate steps should be taken: 1. Adjust the position of the heart stabilizer to relieve the compression on the right ventricle. 2…
A 65-year-old male presents with progressive dyspnea (NYHA class III) and palpitations over the past 9 months. An echocardiogram reveals severe degenerative mitral regurgitation, predominantly due to posterior leaflet (P2) prolapse. The patient has mild left atrial enlargement, with left ventricular EF at 50%. Echocardiographic Findings: - Anterior leaflet (A2) length: 28 mm (measured via intraop…	Which size Physio II ring would you anticipate for this patient? Please provide two of the most reasonable sizes, and what is your rationale for choosing these sizes?	For this patient, the most appropriate Physio II ring size would be 38 mm, with 36 mm as a secondary option. Reasoning: The target coaptation length is approximately 5-10 mm to provide optimal valve closure and to minimize the risk of systolic anterior motion (SAM). Given the patient's reconstructed posterior leaflet length (P2 = 14 mm) and C-sept distance of 26 mm, the risk of SAM is low. In the…	For selecting the appropriate size of the Physio II annuloplasty ring for this patient with severe mitral regurgitation due to P2 prolapse, it is essential to consider several factors derived from the patient’s echocardiographic measurements to ensure optimal repair outcomes and minimize potential complications such as systolic anterior motion (SAM). Key Parameters: 1. Coaptation to Septum (C-sep…	A reasonable choice in this scenario would most likely be either a 30 mm or a 32 mm Physio II ring. The rationale is as follows: 1. Anterior Leaflet (A2) Size: - The measured length of the A2 scallop is 28 mm. In general, Physio II ring sizing correlates best with the height of the anterior leaflet. A 28 mm A2 typically corresponds to a 30 or 32 mm ring based on standard sizer guides. 2. Avoiding…	I would select either a 30 mm or 32 mm Physio II ring. Rationale: - 30 mm Ring (AP diameter ~20.4 mm): - With an anterior leaflet (A2) of 28 mm and a planned reduction of the P2 segment to about 14 mm, this size provides a balanced leaflet ratio. - It sufficiently downsizes the annulus to restore competence without overly constricting the anterior–posterior dimension, thereby minimizing the risk …	Anticipated Physio II Ring Sizes: 30 mm (AP = 20.4 mm) and 32 mm (AP = 21.9 mm) Rationale: Posterior Leaflet-to-AP Ratio for SAM Prevention: After triangular resection, the posterior leaflet height is reduced to 14 mm. To minimize SAM risk, the posterior leaflet height should be less than 70% of the AP diameter of the ring. For a 30 mm ring (AP 20.4 mm): 14 divided by 20.4 is approximately 68.6%,…	Based on the clinical scenario and echocardiographic findings, the most reasonable sizes for the Physio II ring in this patient would be 30 mm and 32 mm. The rationale for choosing these sizes is based on the goal of achieving optimal valve function and avoiding postoperative systolic anterior motion (SAM). The key measurement to consider is the coaptation to septum (C-sept) distance, which in th…
A 62-year-old male patient with a history of aortic valve insufficiency undergoes aortic valve replacement with a bioprosthetic valve. The surgery is uneventful, and the patient is transferred to the ICU for postoperative monitoring. Over the next 6 hours, the patient develops hypotension, with a blood pressure of 80/50 mmHg. Other hemodynamic parameters are as follows: - Heart rate: 106 bpm (sin…	What is the direct cause of this patient’s hypotension? Based on the current hemodynamic characteristics, which intervention should be prioritized first from the following options: inotropic therapy, fluid resuscitation, or vasoconstrictor therapy? Explain your rationale.	The direct cause of this patient’s hypotension is low cardiac output and low systemic vascular resistance (SVR). These are driven by two primary factors: - Reduced Preload: Both the central venous pressure (CVP) and pulmonary capillary wedge pressure (PCWP) are low, indicating that the ventricle is underfilled, which contributes to poor stroke volume and, subsequently, low cardiac output. - Low S…	The direct cause of the patient’s hypotension in this clinical scenario is primarily due to low cardiac output, as indicated by several critical hemodynamic parameters: 1. Cardiac Index (CI): The CI of 1.8 L/min/m^2 is substantially below the normal range (2.5-4.0 L/min/m^2), pointing to inadequate cardiac output relative to the patient’s body surface area. 2. Lactate Levels: Elevated at 4.5 mmol…	The most direct cause of this patient’s hypotension is a low cardiac output (low stroke volume) secondary to inadequate preload. His filling pressures (CVP of 5 mmHg and PCWP of 8 mmHg) are on the lower end of normal and do not suggest fluid overload or elevated left ventricular end-diastolic pressures typical of cardiogenic shock. Given these hemodynamic findings—particularly the borderline-low …	The primary issue in this patient is inadequate preload leading to low left ventricular filling. Key hemodynamic indicators include a low pulmonary capillary wedge pressure (PCWP of 8 mmHg) and a low central venous pressure (CVP of 5 mmHg), which together suggest that the heart is underfilled. Although the systemic vascular resistance (SVR of 900 dynes/sec/cm⁵) is on the lower side, in true hypov…	Direct Cause of Hypotension: The hypotension is primarily due to low cardiac output (CO) resulting from hypovolemia (insufficient preload), as evidenced by: Low central venous pressure (CVP: 5 mmHg) and pulmonary capillary wedge pressure (PCWP: 8 mmHg), both below normal ranges. Elevated systemic vascular resistance (SVR: 900 dynes per sec per cm5), indicating compensatory vasoconstriction to mai…	Based on the given hemodynamic parameters, the direct cause of this patient's hypotension is decreased systemic vascular resistance (SVR). The patient's SVR is 900 dynes per second per centimeter^5, which is significantly lower than the normal range of 1200-1600 dynes per second per centimeter^5. This reduced SVR leads to inadequate perfusion and subsequent hypotension. Given the low SVR and the …
