# Supplementary material for: Blinded two-phase evaluation of large language models in complex cardiac surgery: task-specific performance and human-AI collaboration
Source: Front Digit Health. 2026 May 29;8:1769467. doi: 10.3389/fdgth.2026.1769467 (PMC13260534; doi:10.3389/fdgth.2026.1769467)
Supplement: Supplementary file 3 [file Table3.xlsx]

## Sheet: Supplementary Table S1
Supplementary Table S1. Summary of Clinical Scenarios and Tasks Used for Evaluating LLMs
Case	Scenario Description	Tasks for Large Language Models
1	Post-cardiac surgery ICU patients.	Calculate cardiac output (CO) using the Fick principle and determine if it is within the normal range.
2	Post-CABG patient with postoperative acid-base imbalance.	Determine the primary acid-base disturbance and its extent.
3	Post-CABG patient with hemodynamic instability on IABP and milrinone.	Assess the causes of instability, key monitoring parameters, and adjustments to medical therapy.
4	Intraoperative CABG patient with sudden hypotension.	Identify the cause of the event, contributing risk factors, and considerations for optimizing management.
5	Post-CABG patient with persistent hypotension and low SVR despite vasopressor support.	Determine the cause of hypotension and identify additional therapies to stabilize hemodynamics.
6	Post-heart transplantation patient presenting with bradyarrhythmia.	Determine the cause of heart block and outline immediate postoperative management strategies.
7	Post-repair Tetralogy of Fallot patient with worsening hemodynamics.	Identify the cause of clinical deterioration and outline management adjustments to stabilize the patient.
8	Preoperative neonate with single-ventricle physiology presenting with worsening perfusion and oxygenation imbalance.	Assess the causes of clinical deterioration and outline management strategies, including necessary diagnostics and monitoring.
9	Preoperative infant with a large VSD presenting with worsening pulmonary congestion and respiratory distress.	Identify the current physiological issue and recommend adjustments to optimize medical management.
10	Postoperative child following Fontan procedure with worsening hemodynamics and respiratory distress.	Determine the causes of hemodynamic and respiratory deterioration and outline immediate management adjustments.
11	Post-TAVR patient with metabolic acidosis, hypotension, and oliguria.	Determine the cause of metabolic acidosis and calculate appropriate sodium bicarbonate administration.
12	Post-CABG patient with respiratory deterioration.	Identify the causes of respiratory decline and outline immediate and alternative management strategies.
13	Intraoperative off-pump CABG patient with sudden hemodynamic instability.	Determine the cause of instability and outline immediate interventions to restore hemodynamic stability.
14	Preoperative patient with severe mitral regurgitation due to P2 prolapse undergoing planned mitral valve repair.	Make the surgical plan to determine the appropriate Physio II annuloplasty ring size with rationale.
15	Postoperative patient following aortic valve replacement presenting with hypotension and low cardiac index.	Identify the cause of hypotension and determine the priority intervention among inotropic therapy, fluid resuscitation, or vasoconstrictor therapy.
