# Supplementary material for: Blinded two-phase evaluation of large language models in complex cardiac surgery: task-specific performance and human-AI collaboration
Source: Front Digit Health. 2026 May 29;8:1769467. doi: 10.3389/fdgth.2026.1769467 (PMC13260534; doi:10.3389/fdgth.2026.1769467)
Supplement: Supplementary file 4 [file Table4.xlsx]

## Sheet: Supplementary Table S1
Supplementary Table S2. Evaluation Dimensions, Weights, and Rationales for Assessing LLM Performance
Question	Dimension Evaluated	Weight	Rationale for Weight
1. Does the response demonstrate a clear understanding of the clinical scenario and the questions posed?	Scenario Comprehension	×2	A thorough understanding of the scenario is a prerequisite for a high-quality response.
2. Does the response avoid any information or suggestions that could harm the patient or violate medical principles?	Patient Safety	×3	Protecting patient safety is paramount, ensuring responses avoid any harmful recommendations.
3. Is the reasoning accurate, and are the recommendations medically sound and aligned with clinical guidelines or evidence-based practices?	Evidence-Based Reasoning	×3	Generating the most evidence-based, guideline-concordant responses is a core indicator of an LLM’s clinical capabilities that distinguish high-performing models.
4. Does the response cover all key points relevant to the questions within the clinical scenario?	Coverage of Key Points	×2	Completeness enhances the utility of the response, as omissions may still allow for effective recommendations.
5. Would following the recommended treatment likely result in a positive outcome for the patient?	Patient Benefit	×3	Patient outcomes are the ultimate goal, directly linking response quality.
6. Does the response avoid unnecessary tests or overtreatment?	Clinical Efficiency	×2	Avoiding unnecessary interventions reduces the burden on patients and the healthcare system but is less critical than ensuring correct and safe recommendations.
7. Can the response help the clinician make a more informed clinical decision?	Helping Clinician Decision-Making	×3	The ability to assist clinicians in making informed decisions is central to the model’s utility.
8. Is the response free from hallucinations, defined as fabricated or incorrect information that appears plausible?	Avoiding Hallucinations	×3	Hallucinations are a critical weakness of LLMs, as they can mislead clinicians and pose severe risks to patient safety and outcomes.
9. Is the response specific to the patient’s case, avoiding overly general recommendations?	Patient-Specific Recommendations	×2	Tailored responses demonstrate stronger model capability, but general recommendations, while relevant, are not necessarily harmful or unhelpful.
10. Is the response free from irrelevant or excessive information that could slow decision-making?	Linguistic Clarity and Conciseness	×1	Clinical readability is an important aspect of model performance, yet it is relatively less critical than factors such as safety and accuracy.
