# Supplementary material for: Blinded two-phase evaluation of large language models in complex cardiac surgery: task-specific performance and human-AI collaboration
Source: Front Digit Health. 2026 May 29;8:1769467. doi: 10.3389/fdgth.2026.1769467 (PMC13260534; doi:10.3389/fdgth.2026.1769467)
Supplement: Supplementary file 7 [file Table7.xlsx]

## Sheet: Table S4
Supplementary Table S4. Technical Specifications of Evaluated Large Language Models
Feature	GPT-4	O1	O3-mini-high	DeepSeek-R1	Llama3-OpenBioLLM-70B
Access method	Stanford SecureGPT (temporary chat)	Stanford SecureGPT (temporary chat)	Stanford SecureGPT (temporary chat)	Stanford SecureGPT (temporary chat)	Local deployment (HuggingFace Transformers)
Architecture	General-purpose (non-reasoning)	Reasoning-optimized	Reasoning-optimized	Reasoning-optimized (open-weights, MoE 671B)	Biomedical fine-tuned (non-reasoning, dense 70B)
Temperature	Platform default (not user-adjustable)	Fixed at 1 (O1 family restriction)	Fixed at 1 (O1 family restriction)	Platform default (not user-adjustable)	0
Top-p	Platform default	Platform default	Platform default	Platform default	0.9
System prompt	Not used (standard chat mode)	Not used (standard chat mode)	Not used (standard chat mode)	Not used (standard chat mode)	Model default prompt (Saama AI Labs OpenBioLLM)
Max output tokens	Platform default	Platform default	Platform default	Platform default	1,024
Session management	Fresh temporary chat per query	Fresh temporary chat per query	Fresh temporary chat per query	Fresh temporary chat per query	Model state reset between queries
Hardware	N/A (cloud-hosted via Stanford)	N/A (cloud-hosted via Stanford)	N/A (cloud-hosted via Stanford)	N/A (cloud-hosted via Stanford)	4× NVIDIA A100 GPUs (Google Cloud Platform)
Access dates	2025/02/14–2025/02/20	2025/02/14–2025/02/20	2025/02/14–2025/02/20	2025/02/14–2025/02/20	2025/02/14–2025/02/20
Note: GPT-4, O1, and O3-mini-high are proprietary models from OpenAI. DeepSeek-R1 is an open-weights model (671B parameters, Mixture-of-Experts) accessed via a secure institutional platform. Llama3-OpenBioLLM-70B is an open-source biomedical model (70B parameters, dense) developed by Saama AI Labs. All cloud-hosted models were accessed through chat-style interfaces; exact API version strings were…
