# Supplementary material for: Blinded two-phase evaluation of large language models in complex cardiac surgery: task-specific performance and human-AI collaboration
Source: Front Digit Health. 2026 May 29;8:1769467. doi: 10.3389/fdgth.2026.1769467 (PMC13260534; doi:10.3389/fdgth.2026.1769467)
Supplement: Supplementary file 8 [file Table8.xlsx]

## Sheet: Sheet1
Supplementary Table S6. Post-Hoc Complexity Classification of 15 Clinical Scenarios
Scores represent the mean of independent ratings by three scenario designers (1-3 scale). Total = A+B+C+D+E (range 5-15).
A = Coexisting conditions; B = Hemodynamic severity; C = Reasoning steps; D = Cardiac surgical expertise depth; E = Clinical cue ambiguity
Scenario	Brief Description	A	B	C	D	E	Total	Mean LLM Score (R2)
1	Fick cardiac output calculation, 2 ICU patients	1	2	2	1	1	7	0.672
2	Post-CABG ABG interpretation	1	1	1	1.3	1	5.3	0.738
3	Post-CABG IABP/milrinone management	2	3	3	2	2	12	0.798
4	Protamine reaction management	2	3	1.7	2.7	2	11.4	0.59
5	Post-CABG vasoplegia	2	3	2	2	2	11	0.668
6	Heart transplant complete heart block	2	1.7	2	3	2	10.7	0.772
7	Post-TOF repair restrictive RV physiology	2	3	3	3	3	14	0.458
8	Single ventricle Qp:Qs imbalance (neonate)	2.3	3	3	3	3	14.3	0.43
9	VSD with heart failure (infant)	1	2.7	2	3	2	10.7	0.605
10	Post-Fontan hemodynamic deterioration	2	3	3	3	3	14	0.499
11	Post-TAVR metabolic acidosis with CKD	2.3	2	2	2	2	10.3	0.687
12	Post-CABG respiratory decline (COPD)	2	2	2	1	1	8	0.875
13	OPCABG intraoperative RV compression	1.7	3	2	2	1.3	10	0.913
14	Mitral annuloplasty ring sizing	1	1	3	3	1.3	9.3	0.542
15	Post-AVR hypotension management	2	2	2.3	2	1	9.3	0.732
Total score color coding: Green (5-8) = Low complexity; Yellow (9-11) = Moderate complexity; Red (12-15) = High complexity
