# Supplementary material for: Blinded two-phase evaluation of large language models in complex cardiac surgery: task-specific performance and human-AI collaboration
Source: Front Digit Health. 2026 May 29;8:1769467. doi: 10.3389/fdgth.2026.1769467 (PMC13260534; doi:10.3389/fdgth.2026.1769467)
Supplement: Supplementary file 9 [file Table9.xlsx]

## Sheet: Table S5 Scoring Rubric
Supplementary Table S5. Scenario Complexity Scoring Rubric
Each scenario was independently scored by the three scenario designers on five dimensions (1-3 scale). See Table S6 for averaged results.
Dimension	Score 1 (Low)	Score 2 (Moderate)	Score 3 (High)
A. Number of coexisting conditions (How many concurrent medical conditions does the patient have that are relevant to clinical decision-making?)	0-1 relevant coexisting condition	2-3 relevant coexisting conditions	4+ relevant coexisting conditions or major organ dysfunction
B. Hemodynamic severity at presentation (How unstable is the patient hemodynamically at the time of the clinical question?)	Hemodynamically stable; no active intervention required	Mild-to-moderate instability; requiring pharmacologic support or close monitoring	Severe instability; requiring mechanical support (e.g., IABP, ECMO), vasopressors, or at immediate risk of cardiovascular collapse
C. Number of reasoning steps required (How many sequential clinical reasoning steps are needed to arrive at the correct answer?)	1-2 steps; single-concept or direct application of a formula/guideline	3-4 steps; requires integration of multiple data points or sequential decisions	5+ steps; requires longitudinal reasoning, dynamic variable integration, or iterative decision-making
D. Depth and breadth of cardiac surgical expertise required (How deep or specialized is the cardiac surgical knowledge needed to address this scenario?)	Standard cardiac surgical or ICU knowledge sufficient	Requires familiarity with specific surgical techniques or uncommon perioperative complications	Requires highly specialized knowledge (e.g., congenital heart physiology, single-ventricle management, advanced device-specific parameters)
E. Degree of ambiguity in clinical presentation (How clear or conflicting are the clinical cues provided in the scenario?)	Clinical cues are straightforward; single clear diagnosis or management pathway	Some overlapping or competing clinical cues; requires differential diagnosis	Highly ambiguous; conflicting data, multiple plausible interpretations, or no clear guideline-based pathway
